# Supplementary material for: International regulatory landscape and integration of corrective genome editing into in vitro fertilization
Source: Reprod Biol Endocrinol. 2014 Nov 24;12:108. doi: 10.1186/1477-7827-12-108 (PMC4251934; doi:10.1186/1477-7827-12-108)
Supplement: Supplementary file 1 — Additional file 1: Table S1: Policies on Human Germline Gene Modification for Reproduction Excluding Reproductive Cloning. (XLSX 20 KB) [file 12958_2014_1276_MOESM1_ESM.xlsx]

## Sheet: 20140407
Table S1. Policies on Human Germline Gene Modification for Reproduction Excluding Reproductive Cloning
Jurisdiction	Regulatory attitude toward the germline gene modification	Relevant Legislation or Guidelines	Remarks	References
Argentina	ambiguous	Decree 200/1997: The prohibition of human cloning experiments	Although there is no law that regulates assisted reproductive technologies(Hevia and Vacaflor. 2013. Suffork Transnational Law Rev. 36, p60), the position on germline gene modification (excluding reproductive cloning) for is ambiguous in the decree.	http://test.e-legis-ar.msal.gov.ar/leisref/public/search.php?number=200&year=1997/(10)&type=decreto/(5)
Australia	ban	Prohibition of Human Cloning for Reproduction and the Regulation of Human Embryo Research Amendment Act (2006)	Prohibited are: (a) intentionally creating or developing a human embryo by a process other than the fertilisation of a human egg by a human sperm and (b) human embryos that contain genetic material provided by more than two people	http://www.comlaw.gov.au/comlaw/Legislation/Act1.nsf/0/71AC9EAE45677788CA2572440012F18A/$file/1722006.pdf
Austria	ban	Law on Medically Assisted Human Reproduction (1992, 2004)	Any intervention involving the human germline is prohibited.	http://www.ris.bka.gv.at/Dokumente/BgblPdf/1992_275_0/1992_275_0.pdf
Belgium	ban	Act on Research on Embryos in Vitro (2003)	Implanting embryos exposed to research that affects the integrity of the embryo into humans is prohibited	http://health.belgium.be/eportal/Healthcare/Consultativebodies/Commissions/Embryoinvitro/index.htm?ssUserText=type_IE2Law#.UrFJXcqCiUk
Brazil	ban	Biosafety Law (2005)	Genetic engineering on human germ cells, human zygotes, or human embryos is prohibited.	http://www.wipo.int/wipolex/en/text.jsp?file_id=272171
Bulgaria	ban	Bulgarian Health Act (SG No. 70/10 2004).	An intervention aimed at modifying the human genome is permitted only for preventive or therapeutic purposes and not for the purposes of introducing a modification into the genome of the progeny.	http://solicitorbulgaria.com/index.php/bulgarian-health-act-part-2
Canada	ban	Assisted Human Reproduction Act (2004)	Altering the genome of a cell of a human being or in vitro embryo such that the alteration is capable of being transmitted to descendants is prohibited.	http://laws-lois.justice.gc.ca/eng/acts/A-13.4/
Chile	ambiguous	Act No. 20.120 on Scientific Research in Humans and the Genome, and the prohibition of Human Cloning (2006)	Gene therapy in somatic cells may be authorized only for treatment of disease, or to prevent its occurrence. The position of the germline gene modification for reproduction is ambiguous in the Act.	http://www.leychile.cl/N?i=253478&f=2006-09-22&p=
China	ban	Guidelines on Human Assisted Reproductive Technologies (2003)	Using human egg plasma and nuclear transfer technology for the purpose of reproduction, and manipulation of the genes in human gametes, zygotes or embryos for the purpose of reproduction are prohibited.	http://www.moh.gov.cn/open/uploadfile/2005112816435508.doc
Colombia	ambiguous	Criminal Code Law 599 (2000)	Although genetic manipulation for the prevention and treatment of genetic diseases, disabilities, or genetic influence is permitted, the position on germline gene modification for reproduction is ambiguous in the Law.	http://www.wipo.int/wipolex/en/text.jsp?file_id=190483
Costa Rica	ban	Decree No. 24029-S - A Regulation on Assisted Reproduction (1995)	All forms of manipulation of the genetic codes of embryos, as well as experiments on embryos, are banned.	http://www.csjn.gov.ar/data/cidhfa.pdf
Denmark	ban	Act on Assisted Fertilisation in Connection with Medical Treatment, Diagnosis and Research (1997, amended 2003)	Implanting a fertilized human egg in a woman's uterus is prohibited if the fertilized egg is genetically changed (modified), and this change had likely damaged the egg in its further development.	https://www.retsinformation.dk/forms/R0710.aspx?id=84963 https://www.retsinformation.dk/forms/R0710.aspx?id=9734
Finland	ban	Medical Research Act (488/1999, 295/2004, 794/2010)	Research on embryos and gametes to modify hereditary properties is permitted if the research is aimed at curing or preventing a serious hereditary disease. However, the embryos which have been used for research may not be implanted in a human body.	http://www.finlex.fi/en/laki/kaannokset/1999/en19990488.pdf
France	ban	Bioethics Law (2004, amended 2009)	Making modification to genetic traits with the purpose of modifying the descent of a person is prohibited, without prejudice to research for the prevention and treatment of genetic diseases.	http://www.legifrance.gouv.fr/WAspad/UnTexteDeJorf?numjo=SANX0100053L
Germany	ban	Embryo Protection Act (1990)	Artificially changing the genetic information of a human germ cell, and using a human germ cell with artificially altered genetic information for fertilization, are prohibited.	http://www.gesetze-im-internet.de/eschg/BJNR027460990.html
Greece	ambiguous	Law No.3305 Application of Medically Assisted Reproduction (2005)	Embryo research may be permitted if the purpose of the research is to gain important knowledge relevant to the successful implantation of fertilized eggs and the birth of healthy children. However, the position on germline gene modification for reproduction is ambiguous in the law.	http://www.nurs.uoa.gr/fileadmin/nurs.uoa.gr/uploads/Nomothesia_Nosilefton/Nomoi/Nomos_3305_FEK_A__172005.pdf
Iceland	ambiguous	Act on Artificial Fertilisation and use of Human Gametes and Embryos for Stem-Cell Research (55/1996)	Research, experiments and procedures on in vitro fertilization embryos to enhance the understanding of the causes of congenital diseases and miscarriages may be permitted. However, the position on germline gene modification for reproduction is ambiguous in the act.	http://eng.velferdarraduneyti.is/acts-of-Parliament/nr/20092
India	ban	Indian Council of Medical Research, Ethical Guidelines for Biomedical Research on Human Participants (2006)	Germline therapy, gene therapy for enhancement and eugenic genetic engineering are prohibited.	http://icmr.nic.in/ethical_guidelines.pdf
Ireland	ban	Guide to Professional Conduct and Ethics for Medical Practitioners, Seventh Edition, 2009, Medical Council.	Because creating embryos specifically for research is prohibited, germline gene modification for reproduction is also interpreted as banned.	http://www.medicalcouncil.ie/News-and-Publications/Publications/Guide-to-Professional-Conduct-and-Ethics/Guide-to-Professional-Conduct-and-Behaviour-for-Registered-Medical-Practitioners-pdf.pdf
Israel	ban	Law on the Prohibition of Genetic Intervention Act (Human Cloning and Genetic Manipulation of Reproductive Cells), (1999, renewed 2004, 2009, and valid until May 23, 2016)	A prohibited act is using reproductive cells that have undergone a permanent intentional genetic modification (Germ Line Gene Therapy) in order to cause the creation of a person.	http://bioethics.academy.ac.il/english/DocPage3-e.html
Italy	ban	Assisted Medical Procreation Law (2004)	Embryo manipulation and germline modification for reproductive or therapeutic research purposes are prohibited.	http://www.guritel.it/free-sum/ARTI/2004/02/24/sommario.html
Japan	ban	Guidelines of Clinical Research Regarding Gene Therapy (2002, amended 2004, 2008)	Clinical research that intentionally conducts or may conduct genetic modification of human germ cells or embryos is prohibited.	http://www.mhlw.go.jp/general/seido/kousei/i-kenkyu/idenshi/0504sisin.html
Lithuania	ban	Law on Ethics of Biomedical Research (VIII-1679/2000, amended 2007)	The research use of embryos is restricted to non-interventional studies.	http://www3.lrs.lt/pls/inter3/dokpaieska.showdoc_l?p_id=326057
Mexico	ban	General Health Law (1997)	Although assisted reproduction is permitted, the research use of embryonic tissues or fetal tissues is prohibited and interpreted as banned with regard to germline gene modification.	http://www.df.gob.mx/leyes/normatividad.html?materia=1&apartado=16&disp=394
New Zealand	ban	Human Assisted Reproductive Technology Act (2004)	Implanting into a human being a genetically modified gamete, human embryo, or hybrid embryo is prohibited.	http://www.legislation.govt.nz/act/public/2004/0092/latest/whole.html#DLM319832
Peru	ambiguous	General Health Law (26842/1997)	Although fertilization of human oocytes for purposes other than procreation is prohibited, the position of germline gene modification is ambiguous in the law.	ftp://ftp.minsa.gob.pe/intranet/leyes/L-26842_LGS.pdf#search='Ley+General+de+Salud+%2826842%2F1997%29+peru'
Portugal	ban	Law on medically assisted procreation (32/2006)	Germline gene modification for reproduction is prohibited because creation of human embryos for research is prohibited.	http://www.fd.unl.pt/docentes_docs/ma/tpb_MA_4022.pdf
Russia	ambiguous	・Law on State Regulation in the Field of Genetic Engineering Activities (1996, amended 2000, 2008, 2010) ・Russian Federation Citizen's Health Protection Law (22.07.1993.Reg. No5487-I) ・Order 67th of the RF Ministry for Health (Reg. No4452 24.04.03)	A medical practioner of somatic gene therapy is required to obtains a federal authorization. Moreover, assisted reproductive techonologies which are stipulated by the Order are permitted in licensed establishments. Embryo research is legal. However, germline gene modification for reproduction is not considered in the legislation or the Order.	http://elementy.ru/Library9/fz86.htm
Singapore	ban	Human Cloning and Other Prohibited Practices Act (2004)	Developing human embryos created by other than by fertilisation of a human egg with human sperm is prohibited.	https://www.moh.gov.sg/content/moh_web/home/legislation/legislation_and_guidelines/human_cloning_andotherprohibitedpracticesact.html
Slovakia	ambiguous	Health Care Act No. 277/1994	Although research with medical indications may be permitted on human embryos and fetuses, the stance on germline gene modification is unclear in the act.	http://www.sls-sis.sk/pages/legislativa-277.html
South Africa	ambiguous	National Health Act (2003, amended 2013)	Although reproductive cloning is prohibited, the legality of other forms of germline gene modification is unclear in the act.	http://www.parliament.gov.za/pls/portal/web_app.utl_output_doc?p_table=acts&p_d oc_col=act_doc&p_mime_col=mime_type&p_id=606077
South Korea	ban	Bioethics and Safety Act (2008)	Gene therapy on sperm, oocytes, embryos or fetuses is prohibited.	http://www.moleg.go.kr/english/korLawEng?pstSeq=47518
Spain	ban	Law 14/2006 on Assisted Human Reproduction Techniques	Reproduction techniques other than artificial insemination, in vitro fertilization and intracytoplasmic sperm injection with your own or donor gametes, pre-implantation embryo transfer and gamete intrafallopian transfer are prohibited.	http://www.urecentrogutenberg.es/en/legislacion-reproduccion-asistida.htm
Sweden	ban	Genetic Integrity Act (2006)	Experiments for the purposes of research or treatment that entail genetic changes that can be inherited in humans are banned	http://www.smer.se/news/the-genetic-integrity-act-2006351/
Switzerland	ban	The Federal Constitution (1999)	All forms of cloning and interference with the genetic material of human reproductive cells and embryos are prohibited.	http://www.swissemb.org/legal/const.pdf
The Czech Republic	ban	・Convention for the Protection of Human Rights and Dignity of the Human Being with regard to the Application of Biology and Medicine: Convention on Human Rights and Biomedicine (96/2001) ・Act on research on human embryonic stem cells and related activities and on amendment to some related acts (2006)	An intervention seeking to modify the human genome is permitted only for preventive, diagnostic or therapeutic purposes and only if its aim is not any modification in the genome of any descendants. The act permits research use of human embryos only for the establishment of embryonic stem cells.	http://www.helcom.cz/view.php?cisloclanku=2005020124
The Netherlands	ban	Act containing rules relating to the use of gametes and embryos (2002)	A prohibited act is the intentional modification of the genetic material of the nucleus of human germline cells with which pregnancy can be initiated.	http://www.minvws.nl/images/eng-embryowettekst_tcm20- 107819.pdf
The UK	ban	・Human Fertilisation and Embryology Act (1990, amended 2008) ・Human Fertilisation and Embryology (Research Purposes) Regulations (2001)	Reproduction is prohibited when using gametes or embryos other than; A permitted egg: (a) which has been produced by or extracted from the ovaries of a woman, and (b) whose nuclear or mitochondrial DNA has not been altered. Permitted sperm: (a) which have been produced by or extracted from the testes of a man, and (b) whose nuclear or mitochondrial DNA has not been altered. A permitted embryo if—…	http://www.legislation.gov.uk/ukpga/2008/22/contents http://www.legislation.gov.uk/uksi/2001/188/contents/made
The USA	restrictive	NIH Guidelines for Research Involving Recombinant or Synthetic Nucleic Acid Molecules (2013)	At present, clinical trial proposals for germline alterations will not be accepted by the Recombinant DNA Advisory Committee (RAC) of the National Institutes of Health (NIH). The Food and Drug Administration also regulates the clinical study.	http://oba.od.nih.gov/rdna/nih_guidelines_new.htm
* The listed countries were surveyed for the policy on germline gene modification other than for reproductive cloning in April 1, 2014.
* The survey is based on sentences in the related legislation or guidelines, but includes paraphrasing and interpretation.
* The germline gene modification was interpreted as banned in countries that prohibit human embyo research, because relevant preclinical research and clinica studies are impossible.
